# Supplementary material for: Proof of the Concept to Use a Malignant B Cell Line Drug Screen Strategy for Identification and Weight of Melphalan Resistance Genes in Multiple Myeloma
Source: PLoS One. 2013 Dec 20;8(12):e83252. doi: 10.1371/journal.pone.0083252 (PMC3869769; doi:10.1371/journal.pone.0083252)
Supplement: Table S1 — Evaluation of the association between the melphalan RI impact and HDM responses by multivariate Cox proportional hazard models. The redefined non-resistant (RI 0–74%) and resistant (RI 75–100%) groups were analysed by univariate as well as a multivariate Cox proportional hazard models documenting impact on PFS and OS (P-value of 0.039 and 0.05), independent of age, sex, ISS and the UAMS risk index. The appropriateness of the Cox proportional hazard models using the dichotomized resistance index was checked using cumulative martingale residuals. (XLSX) [file pone.0083252.s002.xlsx]

## Sheet: TableS1.75
		Univariate				Multivariate
		Hazard ratio	95%CI	P-value		Hazard ratio	95%CI	P-value
Remission
Age		0.975	(0.93, 1.02)	0.25		0.974	(0.93, 1.02)	0.23
SexFemale		1	-	-		1	-	-
SexMale		1.05	(0.53, 2.1)	0.88		1.02	(0.51, 2.07)	0.95
ISS1		1	-	-		1	-	-
ISS2		0.944	(0.42, 2.13)	0.89		0.905	(0.39, 2.07)	0.81
ISS3		1.36	(0.58, 3.17)	0.48		1.26	(0.52, 3.02)	0.61
RI(0,75]		1	-	-		1	-	-
RI(75,100]		1.48	(0.69, 3.17)	0.31		1.39	(0.63, 3.08)	0.42
RS		1.2	(0.85, 1.7)	0.31		1.17	(0.82, 1.67)	0.39
PFS
Age		0.989	(0.97, 1.01)	0.31		0.986	(0.97, 1.01)	0.19
SexFemale		1	-	-		1	-	-
SexMale		1.07	(0.78, 1.48)	0.67		1.02	(0.74, 1.42)	0.89
ISS1		1	-	-		1	-	-
ISS2		1.45	(0.99, 2.14)	0.058		1.3	(0.88, 1.92)	0.2
ISS3		1.97	(1.31, 2.96)	0.0011		1.82	(1.2, 2.75)	0.0047
RI(0,75]		1	-	-		1	-	-
RI(75,100]		1.73	(1.2, 2.47)	0.003		1.48	(1.02, 2.15)	0.039
RS		1.35	(1.14, 1.6)	4e-04		1.26	(1.06, 1.51)	0.0089
OS
Age		0.991	(0.96, 1.02)	0.57		0.988	(0.96, 1.02)	0.47
SexFemale		1	-	-		1	-	-
SexMale		1.28	(0.77, 2.15)	0.34		1.09	(0.65, 1.84)	0.74
ISS1		1	-	-		1	-	-
ISS2		2.35	(1.16, 4.76)	0.018		1.93	(0.94, 3.98)	0.073
ISS3		4.28	(2.13, 8.63)	4.7e-05		3.51	(1.72, 7.18)	0.00058
RI(0,75]		1	-	-		1	-	-
RI(75,100]		2.45	(1.44, 4.14)	0.00089		1.74	(1, 3.04)	0.05
RS		1.87	(1.46, 2.4)	7.7e-07		1.65	(1.27, 2.13)	0.00017
